# Supplementary material for: Comparative genomic profiling of virulence genes in human clinical isolates of Salmonella enterica serovars Typhimurium and Enteritidis
Source: Front Cell Infect Microbiol. 2025 Dec 12;15:1724145. doi: 10.3389/fcimb.2025.1724145 (PMC12741566; doi:10.3389/fcimb.2025.1724145)
Supplement: Supplementary file 1 [file DataSheet1.csv]

Serovar	Gene	Prevalence_percent
Enteritidis	avrA	98.82142857
Enteritidis	invA	99.89285714
Enteritidis	iroB	100
Enteritidis	iroC	99.67857143
Enteritidis	lpfB	99.89285714
Enteritidis	sinH	4.285714286
Enteritidis	sodC1	89.35714286
Enteritidis	spvD	72.10714286
Enteritidis	sseK2	0
Enteritidis	sseK3	63.14285714
Enteritidis	sspH2	81.14285714
Enteritidis	gtgA	88.75
Enteritidis	iss	0
Enteritidis	astA	0.035714286
Enteritidis	iucA	0
Enteritidis	iucB	0
Enteritidis	iucC	0
Enteritidis	iucD	0
Enteritidis	iutA	0
Enteritidis	hlyA-alpha	0
Enteritidis	mchF	0.035714286
Enteritidis	senB	0
Enteritidis	ybtP	0.821428571
Enteritidis	ybtQ	0.821428571
Enteritidis	cdtB	0.071428571
Enteritidis	iha	0.035714286
Typhimurium	avrA	99.70645793
Typhimurium	invA	99.97553816
Typhimurium	iroB	99.73091977
Typhimurium	iroC	99.73091977
Typhimurium	lpfB	99.98776908
Typhimurium	sinH	98.87475538
Typhimurium	sodC1	99.85322896
Typhimurium	spvD	85.10273973
Typhimurium	sseK2	92.42906067
Typhimurium	sseK3	80.28375734
Typhimurium	sspH2	91.02250489
Typhimurium	gtgA	47.85958904
Typhimurium	iss	0.01223092
Typhimurium	astA	0.02446184
Typhimurium	iucA	0.02446184
Typhimurium	iucB	0.02446184
Typhimurium	iucC	0.02446184
Typhimurium	iucD	0.02446184
Typhimurium	iutA	0.02446184
Typhimurium	hlyA-alpha	0.01223092
Typhimurium	mchF	0.01223092
Typhimurium	senB	0.01223092
Typhimurium	ybtP	0
Typhimurium	ybtQ	0
Typhimurium	cdtB	0
Typhimurium	iha	0
